# Supplementary material for: Genome-Wide Identification and Expression Analysis of the PEBP Gene Family in Cymbidium sinense Reveals CsFTL3 as a Floral Inhibitor
Source: Plants (Basel). 2026 Jan 13;15(2):252. doi: 10.3390/plants15020252 (PMC12845063; doi:10.3390/plants15020252)
Supplement: Supplementary file 1 [file plants-15-00252-s001.zip]

Archive with 7 entries (7 files):
- Fig. S1.pdf
- Fig. S1.jpg
- Table S1.xlsx
- Table S2.xlsx
- Table S3.xlsx
- Table S4.xlsx
- Table S5.xlsx
