# Supplementary material for: Genome-Wide Identification and Expression Analysis of the PEBP Gene Family in Cymbidium sinense Reveals CsFTL3 as a Floral Inhibitor
Source: Plants (Basel). 2026 Jan 13;15(2):252. doi: 10.3390/plants15020252 (PMC12845063; doi:10.3390/plants15020252)
Supplement: Supplementary file 1 [file plants-15-00252-s001.zip › Table S1.xlsx]

## Sheet: Sheet1
Table S1. Information on PEBP proteins from 16 species used for phylogenetic analysis.
No.	Gene ID	Abbreviation	species	Data source
1	AT1G18100.1	AtMFT	Arabidopsis thaliana	NCBI
2	AT1G65480.2	AtFT	Arabidopsis thaliana
3	AT2G27550.1	AtATC	Arabidopsis thaliana
4	AT4G20370.1	AtTSF	Arabidopsis thaliana
5	AT5G03840.1	AtTFL1	Arabidopsis thaliana
6	AT5G62040.1	AtBFT	Arabidopsis thaliana
7	Mol006877	CsFT	Cymbidium sinense	[43]
8	Mol006012	CsFTL1	Cymbidium sinense
9	Mol017362	CsFTL2	Cymbidium sinense
10	Mol018858	CsFTL3	Cymbidium sinense
11	Mol020542	CsMFT	Cymbidium sinense
12	Mol012752	CsTFL1	Cymbidium sinense
13	JL006795	CeFT	Cymbidium ensifolium	NCBI
14	J006012	CeFTL1	Cymbidium ensifolium
15	J013430	CeFTL2	Cymbidium ensifolium
16	J002228	CeFTL3	Cymbidium ensifolium
17	J020923	CeMFT	Cymbidium ensifolium
18	J010014	CeTFL1	Cymbidium ensifolium
19	PKA49948	AsFTL1	Apostasia shenzhenica	NCBI
20	PKA51672	AsFTL2	Apostasia shenzhenica
21	PKA54174	AsTFL1-1	Apostasia shenzhenica
22	PKA57329	AsTFL1-2	Apostasia shenzhenica
23	PKA64473	AsFTL3	Apostasia shenzhenica
24	PKA55137	AsMFT	Apostasia shenzhenica
25	PKA51672	AsFT	Apostasia shenzhenica
26	PKA57329	AsTFL1-3/AsCEN2	Apostasia shenzhenica
27	XP_020571991.1	PeMFT	Phalaenopsis equestris	NCBI
28	XP_020572553.1	PeFT1	Phalaenopsis equestris
29	XP_020576922.1	PeFT2	Phalaenopsis equestris
30	XP_020576921.1	PeFT3	Phalaenopsis equestris
31	XP_020576920.1	PeFT4	Phalaenopsis equestris
32	XP_020576919.1	PeFT5	Phalaenopsis equestris
33	XP_020584574.1	PeFT6	Phalaenopsis equestris
34	XP_020592097.1	PeFT7	Phalaenopsis equestris
35	XP_020595880.1	PeFT8	Phalaenopsis equestris
36	XP_020599121.1	PeFT9	Phalaenopsis equestris
37	XP_020599122.1	PeFT10	Phalaenopsis equestris
38	Dhu000006445	DhFT1	Dendrobium huoshanense	NCBI
39	Dhu000021219	DhFT2	Dendrobium huoshanense
40	Dhu000007064	DhFT3	Dendrobium huoshanense
41	Dhu000028076	DhMFT	Dendrobium huoshanense
42	Dhu000022804	DhTFL1a	Dendrobium huoshanense
43	Dhu000000535	DhTFL1b	Dendrobium huoshanense
44	BAS70022.1	OsMFT2	Oryza sativa Japonica Group	[21]
45	BAS97912.1	OsMFT1	Oryza sativa Japonica Group
46	BAS89115.1	OsRCN2	Oryza sativa Japonica Group
47	BAS79037.1	OsRCN1	Oryza sativa Japonica Group
48	BAS96252.1	OsFTL9/HD3A	Oryza sativa Japonica Group
49	BAS98202.1	OsFTL10	Oryza sativa Japonica Group
50	BAS96251.1	OsFTL8/RFT1	Oryza sativa Japonica Group
51	BAT13643.1	OsFTL12	Oryza sativa Japonica Group
52	BAT16445.1	OsFTL13	Oryza sativa Japonica Group
53	BAS70921.1	OsFTL1	Oryza sativa Japonica Group
54	BAS71051.1	OsFTL2	Oryza sativa Japonica Group
55	BAS71050.1	OsFTL3	Oryza sativa Japonica Group
56	BAS77789.1	OsFTL4	Oryza sativa Japonica Group
57	BAS89816.1	OsFTL5	Oryza sativa Japonica Group
58	BAS94473.1	OsFTL6	Oryza sativa Japonica Group
59	BAS94905.1	OsFTL7	Oryza sativa Japonica Group
60	BAT08934.1	OsFTL11/osFT	Oryza sativa Japonica Group
61	BAT12726.1	OsRCN3	Oryza sativa Japonica Group
62	BAT15919.1	OsRCN4	Oryza sativa Japonica Group
63	Solyc01g009560.1.1	SlPEBP1/SlTFL1-1	Solanum lycopersicum	http://plants.ensembl.org
64	Solyc01g009580.2.1	SlPEBP2/SlTFL1-2	Solanum lycopersicum
65	Solyc02g079290.3.1	SlPEBP3/SP2G/SlMFT1	Solanum lycopersicum
66	Solyc03g026050.3.1	SlPEBP4/SP3C/SlTFL1-3	Solanum lycopersicum
67	Solyc03g063100.2.1	SlPEBP5/SFT/SlFT1	Solanum lycopersicum
68	Solyc03g119100.2.1	SlPEBP6/SP3I/SlMFT2	Solanum lycopersicum
69	Solyc05g053850.3.1	SlPEBP7/SP5G/SlFT2	Solanum lycopersicum
70	Solyc05g055660.2.1	SlPEBP8/SP6A/SlFT3	Solanum lycopersicum
71	Solyc06g074350.3.1	SlPEBP9/SP/SlTFL1-4	Solanum lycopersicum
72	Solyc09g005060.2.1	SlPEBP10/SlFT5	Solanum lycopersicum
73	Solyc09g009560.2.1	SlPEBP11/SP9D/SlTFL1-5	Solanum lycopersicum
74	Solyc11g008640.2.1	SlPEBP12/SlFT4	Solanum lycopersicum
75	PGSC0003DMT400030575	StPEBP3/StTFL1-1	Solanum tuberosum	http://plants.ensembl.org/
76	PGSC0003DMT400037143	StPEBP5/StCEN1/StTFL1-2	Solanum tuberosum
77	PGSC0003DMT400014409	StPEBP6/StMFT	Solanum tuberosum
78	PGSC0003DMT400060057	StPEBP9/StSP6A/StFT1	Solanum tuberosum
79	PGSC0003DMT400018307	StPEBP10/StTFL1-3	Solanum tuberosum
80	PGSC0003DMT400090526	StPEBP11/StSP9D/StTFL1-4	Solanum tuberosum
81	PGSC0003DMT400016032	StPEBP12/StFT4	Solanum tuberosum
82	PGSC0003DMT400041725	StPEBP14/StSP5G-like/StFT2	Solanum tuberosum
83	PGSC0003DMT400041726	StPEBP15/StFT3	Solanum tuberosum
84	CsaV3_1G011710.1	CsaPEBP1/CsaMFT1	Cucumis sativus	http://cucurbitgenomics.org/
85	CsaV3_1G044210.1	CsaPEBP2/CsaFT1	Cucumis sativus
86	CsaV3_3G016930.1	CsaPEBP3/CsaTFL1-1	Cucumis sativus
87	CsaV3_3G033500.1	CsaPEBP4/CsaFT2	Cucumis sativus
88	CsaV3_3G037190.1	CsaPEBP5/CsaTFL1-2	Cucumis sativus
89	CsaV3_3G038840.1	CsaPEBP6/CsaMFT2	Cucumis sativus
90	CsaV3_6G014990.1	CsaPEBP7/CsaTFL1-3	Cucumis sativus
91	CsaV3_6G040640.1	CsaPEBP8/CsaTFL1-4	Cucumis sativus
92	LITCHI002331.m1	LcFT1	Litchi chinensis	http://www.sapindaceae.com/Download.html
93	LITCHI002335.m1	LcFT2	Litchi chinensis
94	LITCHI002334.m1	LcFT3	Litchi chinensis
95	LITCHI006928.m1	LcFT4	Litchi chinensis
96	LITCHI009311.m1	LcTFL1-a	Litchi chinensis
97	LITCHI018838.m1	LcTFL1-c	Litchi chinensis
98	LITCHI024460.m1	LcTFL1-b	Litchi chinensis
99	LITCHI023105.m1	LcMFT1	Litchi chinensis
100	LITCHI029325.m1	LcMFT2	Litchi chinensis
101	NP_001280887.1	MdTFL1a	Malus domestica	NCBI
102	NP_001280794.1	MdTFL1b	Malus domestica
103	NP_001280810.1	MdFT2	Malus domestica
104	NP_001280813.1	MdCEN1	Malus domestica
105	NP_001280940.1	MdCEN2	Malus domestica
106	BAI77730.1	MdFT1	Malus domestica
107	XM_008376608.2	MdMFT	Malus domestica
108	NM_001293253.1	PmFT	Prunus mume	[31]
109	XM_008243028.1	PmTFL1	Prunus mume
110	XM_008230265.2	PmCEN	Prunus mume
111	XM_008241952.1	PmMFT	Prunus mume
112	XM_008236052.2	PmBFT	Prunus mume
113	XP_042502857.1	MiMFT1	Macadamia integrifolia	[27]
114	XP_042520767.1	MiMFT2	Macadamia integrifolia
115	XP_042509881.1	MiMFT3	Macadamia integrifolia
116	XP_042482853.1	MiFT1	Macadamia integrifolia
117	XP_042494244.1	MiFT2	Macadamia integrifolia
118	XP_042503696.1	MiFT3	Macadamia integrifolia
119	XP_042516980.1	MiFT4	Macadamia integrifolia
120	XP_042517052.1	MiFT5	Macadamia integrifolia
121	XP_042506411.1	MiBFT1	Macadamia integrifolia
122	XP_042510995.1	MiBFT2	Macadamia integrifolia
123	XP_042511022.1	MiBFT3	Macadamia integrifolia
124	XP_042489543.1	MiTFL1-like/MiTFL1-1	Macadamia integrifolia
125	XP_042494365.1	MiTFL1-2	Macadamia integrifolia
126	GWHTANWH008924	CmPEBP1/CmMFT1	Castanea mollissima	[28]
127	GWHTANWH021841	CmPEBP2/CmFT	Castanea mollissima
128	GWHTANWH023490	CmPEBP3/CmTFL1-1	Castanea mollissima
129	GWHTANWH025277	CmPEBP4/CmMFT2	Castanea mollissima
130	GWHTANWH029613	CmPEBP5/CmTFL1-2	Castanea mollissima
131	GWHTANWH032001	CmPEBP6/CmTFL1-3	Castanea mollissima
132	MT723923.1	ScFT1	Saccharum hybrid	NCBI
133	MW556728.1	ScFT2	Saccharum hybrid
134	MT666095.1	ScFT3	Saccharum hybrid
135	MT666096.1	ScFT4	Saccharum hybrid
136	MT666097.1	ScFT5	Saccharum hybrid
137	MT666098.1	ScFT6	Saccharum hybrid
138	MT723925.1	ScFT7	Saccharum hybrid
139	MT723926.1	ScFT8	Saccharum hybrid
140	MT723927.1	ScFT9	Saccharum hybrid
141	MT723928.1	ScFT10	Saccharum hybrid
142	MT723929.1	ScFT11	Saccharum hybrid
143	MT723930.1	ScFT12	Saccharum hybrid
144	MW556729.1	ScFT13	Saccharum hybrid
145	KJ496328.1	ScTFL1	Saccharum hybrid
146	MT978182.1	ScTFL2	Saccharum hybrid
147	MN458471.1	ScTFL3	Saccharum hybrid
148	MN458472.1	ScTFL4	Saccharum hybrid
149	MT723924.1	ScMFT1	Saccharum hybrid
150	MT723931.1	ScMFT2	Saccharum hybrid
