# Supplementary material for: Genome-Wide Identification and Expression Analysis of the PEBP Gene Family in Cymbidium sinense Reveals CsFTL3 as a Floral Inhibitor
Source: Plants (Basel). 2026 Jan 13;15(2):252. doi: 10.3390/plants15020252 (PMC12845063; doi:10.3390/plants15020252)
Supplement: Supplementary file 1 [file plants-15-00252-s001.zip › Table S2.xlsx]

## Sheet: Sheet1
Table S2. Primer sequence information used in this study
Use	Primer name	Primer sequence
Gene clone	CsFTL3-F	GTTGCTCTTCCTTTTTCTTCCA
	CsFTL3-R	TAGAGCAAAGGCCCATGGTT
Promoter clone	Pro-CsFTL3-F	GAGCCGAGTCGAACCAGTTA
	Pro-CsFTL3-R	ACGCAGATCTTCTCCTCCAA
Subcellular localization	PAN-CsFTL3-F	GTCTCGAGGACCGGTCCCGGGATGTCAGGGAGTTCTTCAAACCTT
	PAN-CsFTL3-R	GCCCTTGCTCACCATGGATCCAGTGAAGAATCTCCGACCACCA
	PAN-F	ACTATCCTTCGCAAGACCCT
	PAN-R	GTGCAGATGAACTTCAGGGT
Homologous recombination primers linked to pOCA30 vector	P30-CsFTL3-F	CTCTCGAGCTTTCGCGAGCTCATGTCAGGGAGTTCTTCAAACCTT
	P30-CsFTL3-R	CTTGCATGCCTGCAGGTCGACTTAAGTGAAGAATCTCCGACCACC
	P30-F	TTGGAGAGGACACGCTGAAA
	P30-R	TCATATCAAATGACGCGCCG
Quantitative Real-time PCR	RT-CsFTL3-F	ACGGATATCCCAGCAACAAC
	RT-CsFTL3-R	CCTCCCGTTGACAGTTGAAA
	RT-CsActin-F	CAATGAGCTTCGTGTTGCCC
	RT-CsActin-R	GATACGAACCAGTTGTGCGG
	RT-CsFT-F	GCGAGTGATTGGTGATGT
	RT-CsFT-R	AAGACGAAGCGGTGTATG
	RT-CsTFL1-F	CGTGAAGATGAAGGTGACT
	RT-CsTFL1-R	CTCGGACTCTCGTAAGGA
	RT-CsLFY-F	ATAACGCTCTTGACGCACTT
	RT-CsLFY-R	AGGAGCCGTCCTTGTTTTTC
	RT-CsSOC1-F	TGCTGAAGACCATTGAGCGT
	RT-CsSOC1-R	GCTCGAGGCGACTCTCTAAC
	RT-CsSEP3-F	ACTAGCCAGACGAATACTAAC
	RT-CsSEP3-R	GTCCAAGCCAACCAGATG
	RT-CsSVP-F	ACTGAGAAAGCAAGTGACCG
	RT-CsSVP-R	TCTGGATCGACAACTGCTTG
	RT-CsAP1-F	GGAGGGTTCAGTTGAAGCGA
	RT-CsAP1-R	CTCCATACTGGCTTCGGTGG
	RT-AtFT-F	AGCAGAGTTGTTGGAGACGTT
	RT-AtFT-R	AGGTGAGGGTTGCTAGGACT
	RT-AtCO-F	GCTGCCAATCGTCTTGCTTC
	RT-AtCO-R	TGATGGCGTCTAGCAAGTGG
	RT-AtSOC1-F	TCGCCAGCTCCAATATGCAA
	RT-AtSOC1-R	TCTGTTGCAGCTCCTCGATT
	RT-AtAP1-F	TAGGGCTCAACAGGAGCAGT
	RT-AtAP1-R	CGGGTTCAAGAGTCAGTTCG
	RT-AtLFY-F	ACGCCGTCATTTGCTACTCT
	RT-AtLFY-R	TTGACCTGCGTCCCAGTAAC
	RT-AtActin-F	TGCTGTTGACTACGAGCAGG
	RT-AtActin-R	TCCATTCCCACAAACGAGGG
VIGS	TRV1-F	cctgattgtgagatcgggca
	TRV1-R	catactgcgcgcctttcttc
	TRV2-F	TTATGTTCAGGCGGTTCTT
	TRV2-R	TTGCCTTTGTAACCATCATC
	TRV2-CsFTL3-F	gcctccatggggatccATGTCAGGGAGTTCTTCAAACC
	TRV2-CsFTL3-R	agacgcgtgagctcggtaccACGTCCAAAGTTTGCATCGG
