# Supplementary material for: Genome-Wide Identification and Expression Analysis of the PEBP Gene Family in Cymbidium sinense Reveals CsFTL3 as a Floral Inhibitor
Source: Plants (Basel). 2026 Jan 13;15(2):252. doi: 10.3390/plants15020252 (PMC12845063; doi:10.3390/plants15020252)
Supplement: Supplementary file 1 [file plants-15-00252-s001.zip › Table S3.xlsx]

## Sheet: Sheet1
Table S3. Protein information used for phylogenetic analysis and multiple sequence alignment of CsFTL3
No.	Gene ID	Abbreviation	species
1	J002228	CeFTL3	Cymbidium ensifolium
2	QLM02171.1	MaFT1a-3	Maxillaria aurea
3	XP_020703352.1	DcHd3a-like	Dendrobium catenatum
4	XP_020599121.1	PeHd3a-like	Phalaenopsis equestris
5	QLM02138.1	EaFT1a	Elleanthus aurantiacus
6	QLM02156.1	McFT1a	Masdevallia coccinea
7	XP_020703351.1	DcHd3a	Dendrobium catenatum
8	QLM02181.1	MrFT1a	Miltoniopsis roezlii
9	PKA64473.1	AsHd3a	Apostasia shenzhenica
10	HM448910	BvFT1	Beta vulgaris
11	HM448912	BvFT2	Beta vulgaris
12	Peq017805	PhFT3	Phalaenopsis hybrid
13	Peq009750	PhFT6	Phalaenopsis hybrid
14	Solyc05g053850.3.1	SlSP5G	Solanum lycopersicum
15	Solyc03g063100.2.1	SlSP3D	Solanum lycopersicum
16	BAS96252.1	OsHd3a	Oryza sativa Japonica Group
17	BAS96251.1	OsRFT1	Oryza sativa Japonica Group
18	AT1G65480.2	AtFT	Arabidopsis thaliana
19	AT5G03840.1	AtTFL1	Arabidopsis thaliana
20	AT1G18100.1	AtMFT	Arabidopsis thaliana
21	Mol006877	CsFT	Cymbidium sinense
22	Mol018858	CsFTL3	Cymbidium sinense
