# Supplementary material for: Genome-Wide Identification and Expression Analysis of the PEBP Gene Family in Cymbidium sinense Reveals CsFTL3 as a Floral Inhibitor
Source: Plants (Basel). 2026 Jan 13;15(2):252. doi: 10.3390/plants15020252 (PMC12845063; doi:10.3390/plants15020252)
Supplement: Supplementary file 1 [file plants-15-00252-s001.zip › Table S4.xlsx]

## Sheet: Sheet1
Table S4. Statistics of three types of PEBP proteins in 16 plant species
No.	Species	FT-like	TFL1-like	MFT-like	Total
1	C. sinense	4	1	1	6
2	C. ensifolium	4	1	1	6
3	A. shenzhenica	4	3	1	8
4	P. equestris	10	0	1	11
5	D. huoshanense	3	2	1	6
6	O.sativa	13	4	2	19
7	S. hybrid	13	4	2	19
8	A. thaliana	2	3	1	6
9	S. lycopersicum	5	5	2	12
10	S. tuberosum	4	4	1	9
11	C. sativus	2	4	2	8
12	L. chinensis	4	3	2	9
13	M. domestica	2	4	1	7
14	P. mume	2	2	1	5
15	M. integrifolia	8	2	3	13
16	C. mollissima	1	3	2	6
