# Supplementary material for: Genome-Wide Identification and Expression Analysis of the PEBP Gene Family in Cymbidium sinense Reveals CsFTL3 as a Floral Inhibitor
Source: Plants (Basel). 2026 Jan 13;15(2):252. doi: 10.3390/plants15020252 (PMC12845063; doi:10.3390/plants15020252)
Supplement: Supplementary file 1 [file plants-15-00252-s001.zip › Table S5.xlsx]

## Sheet: Sheet1
Table S5. Prediction statistics of CREs in the promoter of CsPEBPs in C. sinense
Gene ID	Abbreviation	Motif	Site	Number of Bases	CREs types	CREs
Mol006877	CsFT	ABRE	1833	5	abscisic acid responsiveness	cis-acting element involved in the abscisic acid responsiveness
Mol006877	CsFT	ARE	1024	6	anaerobic induction	cis-acting regulatory element essential for the anaerobic induction
Mol006877	CsFT	TC-rich repeats	1285	9	auxin responsiveness	cis-acting element involved in defense and stress responsiveness
Mol006877	CsFT	GCN4_motif	1661	7	endosperm expression	cis-regulatory element involved in endosperm expression
Mol006877	CsFT	G-box	1833	6	light responsiveness	cis-acting regulatory element involved in light responsiveness
Mol006877	CsFT	Box 4	29	6	light responsiveness	part of a conserved DNA module involved in light responsiveness
Mol006877	CsFT	Box 4	271	6	light responsiveness	part of a conserved DNA module involved in light responsiveness
Mol006877	CsFT	Box 4	343	6	light responsiveness	part of a conserved DNA module involved in light responsiveness
Mol006877	CsFT	Box 4	529	6	light responsiveness	part of a conserved DNA module involved in light responsiveness
Mol006877	CsFT	Box 4	695	6	light responsiveness	part of a conserved DNA module involved in light responsiveness
Mol006877	CsFT	Box 4	1534	6	light responsiveness	part of a conserved DNA module involved in light responsiveness
Mol006877	CsFT	Box 4	1790	6	light responsiveness	part of a conserved DNA module involved in light responsiveness
Mol006877	CsFT	TCT-motif	1289	6	light responsiveness	part of a light responsive element
Mol006877	CsFT	chs-CMA1a	370	8	light responsiveness	part of a light responsive element
Mol006877	CsFT	chs-CMA1a	579	8	light responsiveness	part of a light responsive element
Mol006877	CsFT	AT1-motif	510	13	light responsiveness	part of a light responsive module
Mol006877	CsFT	CGTCA-motif	80	5	MeJA-responsiveness	cis-acting regulatory element involved in the MeJA-responsiveness
Mol006877	CsFT	CGTCA-motif	868	5	MeJA-responsiveness	cis-acting regulatory element involved in the MeJA-responsiveness
Mol006012	CsFTL1	ABRE	480	6	abscisic acid responsiveness	cis-acting element involved in the abscisic acid responsiveness
Mol006012	CsFTL1	ABRE	1450	6	abscisic acid responsiveness	cis-acting element involved in the abscisic acid responsiveness
Mol006012	CsFTL1	ABRE	1569	5	abscisic acid responsiveness	cis-acting element involved in the abscisic acid responsiveness
Mol006012	CsFTL1	ARE	137	6	anaerobic induction	cis-acting regulatory element essential for the anaerobic induction
Mol006012	CsFTL1	ARE	776	6	anaerobic induction	cis-acting regulatory element essential for the anaerobic induction
Mol006012	CsFTL1	ARE	1502	6	anaerobic induction	cis-acting regulatory element essential for the anaerobic induction
Mol006012	CsFTL1	TGA-element	515	6	auxin responsiveness	auxin-responsive element
Mol006012	CsFTL1	TGA-element	1513	6	auxin responsiveness	auxin-responsive element
Mol006012	CsFTL1	TATC-box	446	7	auxin responsiveness	cis-acting element involved in gibberellin-responsiveness
Mol006012	CsFTL1	AuxRR-core	1062	7	auxin responsiveness	cis-acting regulatory element involved in auxin responsiveness
Mol006012	CsFTL1	MBS	1840	6	drought-inducibility	MYB binding site involved in drought-inducibility
Mol006012	CsFTL1	GARE-motif	750	7	gibberellin responsiveness	gibberellin-responsive element
Mol006012	CsFTL1	G-box	480	6	light responsiveness	cis-acting regulatory element involved in light responsiveness
Mol006012	CsFTL1	G-box	1450	6	light responsiveness	cis-acting regulatory element involved in light responsiveness
Mol006012	CsFTL1	G-Box	1568	6	light responsiveness	cis-acting regulatory element involved in light responsiveness
Mol006012	CsFTL1	G-box	571	6	light responsiveness	cis-acting regulatory element involved in light responsiveness
Mol006012	CsFTL1	GT1-motif	133	6	light responsiveness	light responsive element
Mol006012	CsFTL1	GT1-motif	381	6	light responsiveness	light responsive element
Mol006012	CsFTL1	Box 4	915	6	light responsiveness	part of a conserved DNA module involved in light responsiveness
Mol006012	CsFTL1	Box 4	1944	6	light responsiveness	part of a conserved DNA module involved in light responsiveness
Mol006012	CsFTL1	chs-CMA2a	1822	8	light responsiveness	part of a light responsive element
Mol006012	CsFTL1	AE-box	954	8	light responsiveness	part of a module for light response
Mol006012	CsFTL1	TCA-element	1207	9	salicylic acid responsiveness	cis-acting element involved in salicylic acid responsiveness
Mol006012	CsFTL1	RY-element	1179	8	seed-specific regulation	cis-acting regulatory element involved in seed-specific regulation
Mol006012	CsFTL1	RY-element	1400	8	seed-specific regulation	cis-acting regulatory element involved in seed-specific regulation
Mol017362	CsFTL2	ACE	1602	9	light responsiveness	cis-acting element involved in light responsiveness
Mol017362	CsFTL2	ABRE	70	7	abscisic acid responsiveness	cis-acting element involved in the abscisic acid responsiveness
Mol017362	CsFTL2	ABRE	185	6	abscisic acid responsiveness	cis-acting element involved in the abscisic acid responsiveness
Mol017362	CsFTL2	ABRE	192	5	abscisic acid responsiveness	cis-acting element involved in the abscisic acid responsiveness
Mol017362	CsFTL2	ABRE	549	7	abscisic acid responsiveness	cis-acting element involved in the abscisic acid responsiveness
Mol017362	CsFTL2	ABRE	1824	5	abscisic acid responsiveness	cis-acting element involved in the abscisic acid responsiveness
Mol017362	CsFTL2	ARE	108	6	anaerobic induction	cis-acting regulatory element essential for the anaerobic induction
Mol017362	CsFTL2	ARE	511	6	anaerobic induction	cis-acting regulatory element essential for the anaerobic induction
Mol017362	CsFTL2	ARE	1735	6	anaerobic induction	cis-acting regulatory element essential for the anaerobic induction
Mol017362	CsFTL2	TC-rich repeats	273	9	auxin responsiveness	cis-acting element involved in defense and stress responsiveness
Mol017362	CsFTL2	MBS	301	6	drought-inducibility	MYB binding site involved in drought-inducibility
Mol017362	CsFTL2	GCN4_motif	26	7	endosperm expression	cis-regulatory element involved in endosperm expression
Mol017362	CsFTL2	G-box	185	6	light responsiveness	cis-acting regulatory element involved in light responsiveness
Mol017362	CsFTL2	G-box	74	6	light responsiveness	cis-acting regulatory element involved in light responsiveness
Mol017362	CsFTL2	G-box	192	6	light responsiveness	cis-acting regulatory element involved in light responsiveness
Mol017362	CsFTL2	G-box	1823	6	light responsiveness	cis-acting regulatory element involved in light responsiveness
Mol017362	CsFTL2	GT1-motif	547	6	light responsiveness	light responsive element
Mol017362	CsFTL2	GT1-motif	1315	6	light responsiveness	light responsive element
Mol017362	CsFTL2	Box 4	402	6	light responsiveness	part of a conserved DNA module involved in light responsiveness
Mol017362	CsFTL2	TCT-motif	1673	6	light responsiveness	part of a light responsive element
Mol017362	CsFTL2	LTR	1410	6	low-temperature responsiveness	cis-acting element involved in low-temperature responsiveness
Mol017362	CsFTL2	CGTCA-motif	1822	5	MeJA-responsiveness	cis-acting regulatory element involved in the MeJA-responsiveness
Mol017362	CsFTL2	CGTCA-motif	1914	5	MeJA-responsiveness	cis-acting regulatory element involved in the MeJA-responsiveness
Mol017362	CsFTL2	CGTCA-motif	1917	5	MeJA-responsiveness	cis-acting regulatory element involved in the MeJA-responsiveness
Mol017362	CsFTL2	TCA-element	1167	9	salicylic acid responsiveness	cis-acting element involved in salicylic acid responsiveness
Mol017362	CsFTL2	TCA-element	951	9	salicylic acid responsiveness	cis-acting element involved in salicylic acid responsiveness
Mol017362	CsFTL2	TCA-element	1060	9	salicylic acid responsiveness	cis-acting element involved in salicylic acid responsiveness
Mol017362	CsFTL2	TCA-element	1319	9	salicylic acid responsiveness	cis-acting element involved in salicylic acid responsiveness
Mol017362	CsFTL2	TCA-element	1374	9	salicylic acid responsiveness	cis-acting element involved in salicylic acid responsiveness
Mol018858	CsFTL3	ABRE	563	6	abscisic acid responsiveness	cis-acting element involved in the abscisic acid responsiveness
Mol018858	CsFTL3	ABRE	1010	5	abscisic acid responsiveness	cis-acting element involved in the abscisic acid responsiveness
Mol018858	CsFTL3	ARE	1024	6	anaerobic induction	cis-acting regulatory element essential for the anaerobic induction
Mol018858	CsFTL3	ARE	1029	6	anaerobic induction	cis-acting regulatory element essential for the anaerobic induction
Mol018858	CsFTL3	ARE	1252	6	anaerobic induction	cis-acting regulatory element essential for the anaerobic induction
Mol018858	CsFTL3	G-box	563	6	light responsiveness	cis-acting regulatory element involved in light responsiveness
Mol018858	CsFTL3	G-box	1009	6	light responsiveness	cis-acting regulatory element involved in light responsiveness
Mol018858	CsFTL3	Sp1	820	6	light responsiveness	light responsive element
Mol018858	CsFTL3	Box 4	525	6	light responsiveness	part of a conserved DNA module involved in light responsiveness
Mol018858	CsFTL3	Box 4	641	6	light responsiveness	part of a conserved DNA module involved in light responsiveness
Mol018858	CsFTL3	Box II	1007	9	light responsiveness	part of a light responsive element
Mol018858	CsFTL3	Gap-box	530	9	light responsiveness	part of a light responsive element
Mol018858	CsFTL3	TCT-motif	1944	6	light responsiveness	part of a light responsive element
Mol018858	CsFTL3	chs-CMA2a	841	8	light responsiveness	part of a light responsive element
Mol018858	CsFTL3	LAMP-element	299	8	light responsiveness	part of a light responsive element
Mol018858	CsFTL3	GATA-motif	1060	9	light responsiveness	part of a light responsive element
Mol018858	CsFTL3	TCCC-motif	1067	7	light responsiveness	part of a light responsive element
Mol018858	CsFTL3	AT1-motif	473	14	light responsiveness	part of a light responsive module
Mol018858	CsFTL3	AE-box	1185	8	light responsiveness	part of a module for light response
Mol018858	CsFTL3	TCA-element	1939	9	salicylic acid responsiveness	cis-acting element involved in salicylic acid responsiveness
Mol018858	CsFTL3	TCA-element	280	9	salicylic acid responsiveness	cis-acting element involved in salicylic acid responsiveness
Mol020542	CsMFT	ACE	1745	9	light responsiveness	cis-acting element involved in light responsiveness
Mol020542	CsMFT	ABRE	1775	6	abscisic acid responsiveness	cis-acting element involved in the abscisic acid responsiveness
Mol020542	CsMFT	ARE	1098	6	anaerobic induction	cis-acting regulatory element essential for the anaerobic induction
Mol020542	CsMFT	ARE	1283	6	anaerobic induction	cis-acting regulatory element essential for the anaerobic induction
Mol020542	CsMFT	G-box	1775	6	light responsiveness	cis-acting regulatory element involved in light responsiveness
Mol020542	CsMFT	Box 4	14	6	light responsiveness	part of a conserved DNA module involved in light responsiveness
Mol020542	CsMFT	Box 4	127	6	light responsiveness	part of a conserved DNA module involved in light responsiveness
Mol020542	CsMFT	Box 4	1060	6	light responsiveness	part of a conserved DNA module involved in light responsiveness
Mol020542	CsMFT	Box 4	1288	6	light responsiveness	part of a conserved DNA module involved in light responsiveness
Mol020542	CsMFT	Box 4	1292	6	light responsiveness	part of a conserved DNA module involved in light responsiveness
Mol020542	CsMFT	Box 4	1301	6	light responsiveness	part of a conserved DNA module involved in light responsiveness
Mol020542	CsMFT	GATA-motif	1873	10	light responsiveness	part of a light responsive element
Mol020542	CsMFT	TCT-motif	1922	6	light responsiveness	part of a light responsive element
Mol020542	CsMFT	CGTCA-motif	246	5	MeJA-responsiveness	cis-acting regulatory element involved in the MeJA-responsiveness
Mol020542	CsMFT	CGTCA-motif	498	5	MeJA-responsiveness	cis-acting regulatory element involved in the MeJA-responsiveness
Mol020542	CsMFT	CGTCA-motif	932	5	MeJA-responsiveness	cis-acting regulatory element involved in the MeJA-responsiveness
Mol012752	CsTFL1	ABRE	709	6	abscisic acid responsiveness	cis-acting element involved in the abscisic acid responsiveness
Mol012752	CsTFL1	ABRE	718	5	abscisic acid responsiveness	cis-acting element involved in the abscisic acid responsiveness
Mol012752	CsTFL1	ABRE	931	6	abscisic acid responsiveness	cis-acting element involved in the abscisic acid responsiveness
Mol012752	CsTFL1	ABRE	929	9	abscisic acid responsiveness	cis-acting element involved in the abscisic acid responsiveness
Mol012752	CsTFL1	ARE	586	6	anaerobic induction	cis-acting regulatory element essential for the anaerobic induction
Mol012752	CsTFL1	TGA-element	72	6	auxin responsiveness	auxin-responsive element
Mol012752	CsTFL1	TGA-element	174	6	auxin responsiveness	auxin-responsive element
Mol012752	CsTFL1	GCN4_motif	539	7	endosperm expression	cis-regulatory element involved in endosperm expression
Mol012752	CsTFL1	G-box	709	6	light responsiveness	cis-acting regulatory element involved in light responsiveness
Mol012752	CsTFL1	G-box	931	6	light responsiveness	cis-acting regulatory element involved in light responsiveness
Mol012752	CsTFL1	G-Box	718	6	light responsiveness	cis-acting regulatory element involved in light responsiveness
Mol012752	CsTFL1	G-box	259	6	light responsiveness	cis-acting regulatory element involved in light responsiveness
Mol012752	CsTFL1	GT1-motif	505	6	light responsiveness	light responsive element
Mol012752	CsTFL1	Box 4	117	6	light responsiveness	part of a conserved DNA module involved in light responsiveness
Mol012752	CsTFL1	Box 4	469	6	light responsiveness	part of a conserved DNA module involved in light responsiveness
Mol012752	CsTFL1	Box 4	770	6	light responsiveness	part of a conserved DNA module involved in light responsiveness
Mol012752	CsTFL1	Box 4	1662	6	light responsiveness	part of a conserved DNA module involved in light responsiveness
Mol012752	CsTFL1	Box 4	1889	6	light responsiveness	part of a conserved DNA module involved in light responsiveness
Mol012752	CsTFL1	Box 4	1907	6	light responsiveness	part of a conserved DNA module involved in light responsiveness
Mol012752	CsTFL1	GA-motif	439	8	light responsiveness	part of a light responsive element
Mol012752	CsTFL1	GA-motif	700	8	light responsiveness	part of a light responsive element
Mol012752	CsTFL1	GA-motif	1049	8	light responsiveness	part of a light responsive element
Mol012752	CsTFL1	LAMP-element	339	8	light responsiveness	part of a light responsive element
Mol012752	CsTFL1	CGTCA-motif	50	5	MeJA-responsiveness	cis-acting regulatory element involved in the MeJA-responsiveness
Mol012752	CsTFL1	TGACG-motif	809	5	MeJA-responsiveness	cis-acting regulatory element involved in the MeJA-responsiveness
Mol012752	CsTFL1	CAT-box	1962	6	meristem expression	cis-acting regulatory element related to meristem expression
Mol012752	CsTFL1	TCA-element	270	9	salicylic acid responsiveness	cis-acting element involved in salicylic acid responsiveness
Mol012752	CsTFL1	TCA-element	787	9	salicylic acid responsiveness	cis-acting element involved in salicylic acid responsiveness
